# Supplementary material for: Tumor and Peritoneum-Associated Macrophage Gene Signature as a Novel Molecular Biomarker in Gastric Cancer
Source: Int J Mol Sci. 2024 Apr 8;25(7):4117. doi: 10.3390/ijms25074117 (PMC11012629; doi:10.3390/ijms25074117)
Supplement: Supplementary file 1 [file ijms-25-04117-s001.zip]

Archive with 1 entries (1 files):
- ijms-2902402-supplementary.pdf
